# Supplementary material for: A Novel Validated Injectable Colistimethate Sodium Analysis Combining Advanced Chemometrics and Design of Experiments
Source: Molecules. 2021 Mar 11;26(6):1546. doi: 10.3390/molecules26061546 (PMC8000333; doi:10.3390/molecules26061546)
Supplement: Supplementary file 1 [file molecules-26-01546-s001.zip]

Archive with 3 entries (2 files):
- molecules-1135428-supplementary-final/
- molecules-1135428-supplementary-final/Supplementary aí.docx
- molecules-1135428-supplementary-final/Supplementary aó.docx
